# Supplementary material for: Serum metabolite profiling of a 4-Nitroquinoline-1-oxide-induced experimental oral carcinogenesis model using gas chromatography-mass spectrometry
Source: PeerJ. 2021 Jan 4;9:e10619. doi: 10.7717/peerj.10619 (PMC7789858; doi:10.7717/peerj.10619)
Supplement: Supplemental Information 1 [file peerj-09-10619-s001.zip]

Archive with 3 entries (2 files):
- Datasets.xls
- __MACOSX/
- __MACOSX/._Datasets.xls
